# Supplementary material for: Repeatable Perming via Thiol–Michael Click Reaction: Using Amide Derived from Maleic Acid and Cystine
Source: Molecules. 2026 Jan 21;31(2):382. doi: 10.3390/molecules31020382 (PMC12844010; doi:10.3390/molecules31020382)
Supplement: Supplementary file 1 [file molecules-31-00382-s001.zip]

Archive with 1 entries (1 files):
- molecules-4086374-supplementary.pdf
